# Supplementary material for: Polysaccharide Layer-by-Layer Coating for Polyimide-Based Neural Interfaces
Source: Micromachines (Basel). 2022 Apr 28;13(5):692. doi: 10.3390/mi13050692 (PMC9146946; doi:10.3390/mi13050692)
Supplement: Supplementary file 1 [file micromachines-13-00692-s001.zip]

Archive with 1 entries (1 files):
- micromachines-1670339-supplementary.pdf
